# Supplementary material for: What Do Younger and Well-Educated Adults Think about Self-Medication? Results of a Survey during a Public Science Event at Leipzig University
Source: Pharmacy (Basel). 2024 Aug 23;12(5):131. doi: 10.3390/pharmacy12050131 (PMC11417743; doi:10.3390/pharmacy12050131)
Supplement: Supplementary file 1 [file pharmacy-12-00131-s001.zip]

Archive with 2 entries (2 files):
- Supplement S1_Questionaire.pdf
- Supplement S2_Replies per subgroup_Gender_Affiliation.pdf
